# Supplementary material for: Development of Efficient Photocatalyst MIL-68(Ga)_NH2 Metal-Organic Framework for the Removal of Cr(VI) and Cr(VI)/RhB from Wastewater under Visible Light
Source: Materials (Basel). 2022 May 24;15(11):3761. doi: 10.3390/ma15113761 (PMC9181230; doi:10.3390/ma15113761)
Supplement: Supplementary file 1 [file materials-15-03761-s001.zip]

Archive with 1 entries (1 files):
- materials-1708514-supplementary.pdf
